# Supplementary material for: Aptamers with Self-Loading Drug Payload and pH-Controlled Drug Release for Targeted Chemotherapy
Source: Pharmaceutics. 2021 Aug 7;13(8):1221. doi: 10.3390/pharmaceutics13081221 (PMC8398837; doi:10.3390/pharmaceutics13081221)
Supplement: Supplementary file 1 [file pharmaceutics-13-01221-s001.zip]

Archive with 1 entries (1 files):
- pharmaceutics-1326543-supplementary.pdf
